# Supplementary material for: Flunarizine-Loaded Hydrogels: A Novel Formulation and Physicochemical Characterization
Source: Polymers (Basel). 2026 Apr 22;18(9):1014. doi: 10.3390/polym18091014 (PMC13164590; doi:10.3390/polym18091014)
Supplement: Supplementary file 1 [file polymers-18-01014-s001.zip]

Archive with 1 entries (1 files):
- polymers-4259484-supplementary.pdf
